# Supplementary material for: Drosophila as a Rapid Screening Model to Evaluate the Hypoglycemic Effects of Dipeptidyl Peptidase 4 (DPP4) Inhibitors: High Evolutionary Conservation of DPP4
Source: Biomedicines. 2023 Nov 12;11(11):3032. doi: 10.3390/biomedicines11113032 (PMC10669173; doi:10.3390/biomedicines11113032)
Supplement: Supplementary file 1 [file biomedicines-11-03032-s001.zip]

Archive with 1 entries (1 files):
- biomedicines-2685215-supplementary.pdf
